# Supplementary material for: Transcriptional and Physiological Analysis Reveal New Insights into the Regulation of Fertilization (N, P, K) on the Growth and Synthesis of Medicinal Components of Dendrobium denneanum
Source: Int J Mol Sci. 2023 Jan 12;24(2):1522. doi: 10.3390/ijms24021522 (PMC9866100; doi:10.3390/ijms24021522)
Supplement: Supplementary file 1 [file ijms-24-01522-s001.zip]

Archive with 1 entries (1 files):
- ijms-2134480-supplementary.pdf
